# Supplementary material for: Specific Nucleotides in the Common Region of the Begomovirus Tomato Rugose Mosaic Virus (ToRMV) Are Responsible for the Negative Interference over Tomato Severe Rugose Virus (ToSRV) in Mixed Infection
Source: Viruses. 2023 Oct 11;15(10):2074. doi: 10.3390/v15102074 (PMC10611410; doi:10.3390/v15102074)
Supplement: Supplementary file 1 [file viruses-15-02074-s001.zip]

Archive with 1 entries (1 files):
- viruses-2619457-supplementary.pdf
